# Supplementary material for: The Impact of COVID-19 on the Service of Emergency Department
Source: Healthcare (Basel). 2021 Sep 29;9(10):1295. doi: 10.3390/healthcare9101295 (PMC8544500; doi:10.3390/healthcare9101295)
Supplement: Supplementary file 1 [file healthcare-09-01295-s001.zip]

Archive with 1 entries (1 files):
- healthcare-1333409-supplementary.pdf
